# Supplementary material for: Delayed Contralateral Nephrectomy Halted Post-Ischemic Renal Fibrosis Progression and Inhibited the Ischemia-Induced Fibromir Upregulation in Mice
Source: Biomedicines. 2021 Jul 14;9(7):815. doi: 10.3390/biomedicines9070815 (PMC8301422; doi:10.3390/biomedicines9070815)
Supplement: Supplementary file 1 [file biomedicines-09-00815-s001.zip]

Archive with 1 entries (1 files):
- biomedicines-1069772-supplementary.pdf
